# Supplementary material for: Coping strategies of COVID-19 recovered patients at the Ghana Infectious Disease Centre
Source: PLoS One. 2025 Jan 8;20(1):e0310921. doi: 10.1371/journal.pone.0310921 (PMC11709276; doi:10.1371/journal.pone.0310921)
Supplement: S1 Dataset — (XLS) [file pone.0310921.s002.xls]

## Sheet: Dataset
uid	a1	agecat	a2	a3	a4	a4_other	a5	a6	a7	a8	a9	a9_spe	a9_spe_other	a10	b_mob	b_selfc	b_usu	b_pain	b_anx	c1	c1_yes	c1_no	c2	c2_no	c3	c4	c5	c6	c7	c8	c9	d1	d2	d3	d4	d5	d6	d7	d8	d9	d10	d11	d12	d13	d14	d15	d16	d17	d18
45	47	40-49	Female	Christian	Other	Nigerian	Married	Urban	Tertiary	Unemployed	No			No	No problems	No problems	No problems	no pain or discomfort	not anxious or depressed	No		GIDC	Yes		Yes	Hospital admission	Yes	No	No	Yes	No	A medium amount	A little bit	did this a lot	didn’t do this at all	A medium amount	didn’t do this at all	A little bit	did this a lot	A little bit	A medium amount	didn’t do this at all	A little bit	A little bit	A little bit	A medium amount	didn’t do this at all	A little bit	A little bit
126	35	30-39	Male	Christian	Akan		Married	Urban	Tertiary	Formally employed	Yes	Doctor		No	No problems	No problems	No problems	no pain or discomfort	not anxious or depressed	Yes	police hospital		Yes		No	Self-isolation at home	No	No	No	No	No	A medium amount	A medium amount	didn’t do this at all	didn’t do this at all	did this a lot	didn’t do this at all	A medium amount	didn’t do this at all	didn’t do this at all	A medium amount	didn’t do this at all	A little bit	didn’t do this at all	didn’t do this at all	did this a lot	didn’t do this at all	A medium amount	did this a lot
100	39	30-39	Male	Christian	Ewe		Married	Urban	Tertiary	Formally employed	Yes	Doctor		Yes	No problems	No problems	No problems	no pain or discomfort	not anxious or depressed	Yes	KBTH		Yes		Yes	Hospital admission	Yes	Yes	No	No	No	A medium amount	A little bit	didn’t do this at all	didn’t do this at all	did this a lot	didn’t do this at all	A medium amount	didn’t do this at all	didn’t do this at all	A medium amount	didn’t do this at all	didn’t do this at all	didn’t do this at all	A little bit	A medium amount	didn’t do this at all	A little bit	didn’t do this at all
63	52	50-59	Male	Christian	Ga-Dangme		Married	Urban	Tertiary	Formally employed	No			Yes	No problems	No problems	No problems	no pain or discomfort	not anxious or depressed	No		GIDC	Yes		Yes	Self-isolation at home	No	No	No	No	No	did this a lot	A medium amount	A little bit	didn’t do this at all	did this a lot	didn’t do this at all	A little bit	didn’t do this at all	didn’t do this at all	did this a lot	didn’t do this at all	didn’t do this at all	didn’t do this at all	A little bit	did this a lot	didn’t do this at all	didn’t do this at all	didn’t do this at all
43	30	30-39	Male	Christian	Ewe		Married	Urban	Secondary	Informally employed	No			No	No problems	No problems	No problems	no pain or discomfort	not anxious or depressed	No		GIDC	Yes		Yes	Self-isolation at home	No	No	No	No	No	didn’t do this at all	didn’t do this at all	A little bit	didn’t do this at all	A medium amount	didn’t do this at all	A little bit	A little bit	didn’t do this at all	A medium amount	didn’t do this at all	didn’t do this at all	didn’t do this at all	didn’t do this at all	A medium amount	didn’t do this at all	didn’t do this at all	did this a lot
133	43	40-49	Male	Christian	Other	Guan	Married	Urban	Tertiary	Formally employed	Yes	Doctor		No	No problems	No problems	No problems	no pain or discomfort	not anxious or depressed	Yes			Yes		No	Self-isolation at home	Yes	No	No	No	No	did this a lot	did this a lot	A medium amount	didn’t do this at all	A little bit	did this a lot	did this a lot	didn’t do this at all	didn’t do this at all	A little bit	didn’t do this at all	didn’t do this at all	didn’t do this at all	didn’t do this at all	did this a lot	didn’t do this at all	A medium amount	didn’t do this at all
86	65	60+	Female	Christian	Akan		Widow/Widower	Urban	Primary	Unemployed	No			No	No problems	No problems	No problems	no pain or discomfort	not anxious or depressed	No		GIDC	Yes		Yes	Self-isolation at home	No	No	Yes	No	No	did this a lot	did this a lot	A little bit	didn’t do this at all	did this a lot	didn’t do this at all	did this a lot	didn’t do this at all	A little bit	did this a lot	didn’t do this at all	didn’t do this at all	didn’t do this at all	A medium amount	did this a lot	didn’t do this at all	didn’t do this at all	didn’t do this at all
105	40	40-49	Male	Christian	Ewe		Married	Urban	Tertiary	Formally employed	Yes	Doctor		No	No problems	No problems	No problems	no pain or discomfort	not anxious or depressed	Yes	KBTH		Yes		Yes	Self-isolation at home	No	No	No	No	No	didn’t do this at all	A medium amount	didn’t do this at all	didn’t do this at all	didn’t do this at all	didn’t do this at all	didn’t do this at all	didn’t do this at all	didn’t do this at all	didn’t do this at all	didn’t do this at all	A little bit	didn’t do this at all	A little bit	A little bit	didn’t do this at all	A medium amount	didn’t do this at all
82	22	<30	Female	Christian	Akan		Single	Urban	Tertiary	Student	No			No	No problems	No problems	No problems	no pain or discomfort	not anxious or depressed	No		GIDC	No		Yes	Self-isolation at home	No	No	No	No	No	did this a lot	did this a lot	didn’t do this at all	didn’t do this at all	A medium amount	didn’t do this at all	A medium amount	didn’t do this at all	didn’t do this at all	A medium amount	didn’t do this at all	didn’t do this at all	A little bit	A medium amount	A medium amount	didn’t do this at all	didn’t do this at all	A little bit
111	48	40-49	Female	Christian	Akan		Married	Urban	Tertiary	Formally employed	Yes	Doctor		Yes	No problems	No problems	No problems	no pain or discomfort	not anxious or depressed	Yes	KBTH		No	Azithromycin, doxycycline, vit.C	Yes	Self-isolation at home	Yes	No	No	No	No	didn’t do this at all	A medium amount	didn’t do this at all	didn’t do this at all	did this a lot	didn’t do this at all	did this a lot	didn’t do this at all	did this a lot	A medium amount	didn’t do this at all	didn’t do this at all	didn’t do this at all	didn’t do this at all	A medium amount	didn’t do this at all	didn’t do this at all	didn’t do this at all
40	35	30-39	Male	Christian	Ewe		Single	Urban	Tertiary	Formally employed	No			No	No problems	No problems	No problems	no pain or discomfort	not anxious or depressed	No		GIDC	Yes		Yes	Self-isolation at home	No	No	No	No	No	did this a lot	A medium amount	didn’t do this at all	A little bit	A medium amount	didn’t do this at all	A little bit	didn’t do this at all	A little bit	A medium amount	didn’t do this at all	A little bit	A little bit	didn’t do this at all	A medium amount	didn’t do this at all	A little bit	didn’t do this at all
137	32	30-39	Male	Muslim	Ga-Dangme		Married	Urban	Tertiary	Formally employed	Yes	Doctor		Yes	No problems	No problems	No problems	no pain or discomfort	not anxious or depressed	Yes	Usser clinic		No		Yes	Self-isolation at home	No	No	No	No	No	didn’t do this at all	didn’t do this at all	didn’t do this at all	didn’t do this at all	did this a lot	didn’t do this at all	did this a lot	didn’t do this at all	didn’t do this at all	did this a lot	didn’t do this at all	did this a lot	didn’t do this at all	did this a lot	did this a lot	didn’t do this at all	did this a lot	didn’t do this at all
78	30	30-39	Female	Other	Akan		Single	Urban	Tertiary	Formally employed	No			No	No problems	No problems	No problems	no pain or discomfort	not anxious or depressed	No		GIDC	Yes		Yes	Self-isolation at home	No	No	No	No	No	A little bit	A medium amount	A little bit	didn’t do this at all	did this a lot	didn’t do this at all	did this a lot	didn’t do this at all	didn’t do this at all	did this a lot	didn’t do this at all	didn’t do this at all	A little bit	did this a lot	did this a lot	didn’t do this at all	didn’t do this at all	didn’t do this at all
77	44	40-49	Male	Christian	Akan		Married	Urban	Secondary	Informally employed	No			No	No problems	No problems	No problems	no pain or discomfort	not anxious or depressed	No		GIDC	Yes		Yes	Self-isolation at home	Yes	No	No	No	No	A medium amount	A medium amount	didn’t do this at all	didn’t do this at all	did this a lot	didn’t do this at all	A medium amount	didn’t do this at all	didn’t do this at all	did this a lot	didn’t do this at all	didn’t do this at all	didn’t do this at all	did this a lot	did this a lot	didn’t do this at all	didn’t do this at all	didn’t do this at all
85	56	50-59	Male	Other	Other	chinese	Married	Urban	Tertiary	Formally employed	No			No	No problems	No problems	No problems	no pain or discomfort	not anxious or depressed	No		GIDC	Yes		Yes	Hospital admission	Yes	No	No	Yes	No	A medium amount	A medium amount	A little bit	A little bit	did this a lot	didn’t do this at all	A little bit	A little bit	didn’t do this at all	did this a lot	A little bit	didn’t do this at all	A little bit	did this a lot	did this a lot	didn’t do this at all	didn’t do this at all	didn’t do this at all
139	29	<30	Female	Other	Akan		Single	Urban	Tertiary	Formally employed	Yes	Doctor		No	No problems	No problems	No problems	no pain or discomfort	not anxious or depressed	Yes	KBTH		Yes		Yes	Self-isolation at home	Yes	No	No	No	No	didn’t do this at all	did this a lot	didn’t do this at all	didn’t do this at all	did this a lot	didn’t do this at all	didn’t do this at all	didn’t do this at all	didn’t do this at all	A medium amount	didn’t do this at all	didn’t do this at all	didn’t do this at all	didn’t do this at all	did this a lot	didn’t do this at all	A medium amount	A medium amount
32	30	30-39	Female	Christian	Akan		Single	Urban	Tertiary	Informally employed	No			Yes	No problems	No problems	No problems	no pain or discomfort	not anxious or depressed	No			No		Yes	Self-isolation at home	No	No	No	No	No	did this a lot	did this a lot	didn’t do this at all	didn’t do this at all	did this a lot	did this a lot	did this a lot	didn’t do this at all	did this a lot	did this a lot	didn’t do this at all	did this a lot	didn’t do this at all	did this a lot	did this a lot	didn’t do this at all	did this a lot	didn’t do this at all
69	51	50-59	Female	Christian	Ga-Dangme		Married	Urban	Tertiary	Formally employed	No			No	No problems	No problems	No problems	no pain or discomfort	not anxious or depressed	No		GIDC	Yes		Yes	Hospital admission	Yes	No	No	No	No	A little bit	did this a lot	A little bit	didn’t do this at all	did this a lot	didn’t do this at all	did this a lot	didn’t do this at all	didn’t do this at all	did this a lot	didn’t do this at all	A little bit	didn’t do this at all	A medium amount	did this a lot	didn’t do this at all	didn’t do this at all	didn’t do this at all
75	65	60+	Female	Christian	Ewe		Married	Urban	Tertiary	Retired	No			Yes	No problems	No problems	No problems	no pain or discomfort	not anxious or depressed	No		GIDC	Yes		Yes	Self-isolation at home	No	Yes	No	No	No	did this a lot	did this a lot	A little bit	didn’t do this at all	A medium amount	didn’t do this at all	did this a lot	didn’t do this at all	didn’t do this at all	did this a lot	didn’t do this at all	didn’t do this at all	didn’t do this at all	did this a lot	did this a lot	didn’t do this at all	didn’t do this at all	didn’t do this at all
37	41	40-49	Male	Christian	Ewe		Married	Urban	Tertiary	Formally employed	No			No	No problems	No problems	No problems	no pain or discomfort	not anxious or depressed	No		GIDC	Yes		Yes	Self-isolation at home	No	No	No	No	No	A medium amount	A medium amount	A little bit	didn’t do this at all	A little bit	didn’t do this at all	A little bit	didn’t do this at all	didn’t do this at all	A little bit	didn’t do this at all	didn’t do this at all	didn’t do this at all	didn’t do this at all	A little bit	didn’t do this at all	did this a lot	A little bit
68	21	<30	Male	Other	Akan		Single	Urban	Tertiary	Student	No			No	No problems	No problems	No problems	no pain or discomfort	not anxious or depressed	No		GIDC	Yes		Yes	Self-isolation at home	No	No	No	No	No	did this a lot	did this a lot	A little bit	didn’t do this at all	did this a lot	didn’t do this at all	did this a lot	didn’t do this at all	didn’t do this at all	did this a lot	didn’t do this at all	A little bit	didn’t do this at all	A little bit	did this a lot	didn’t do this at all	A little bit	didn’t do this at all
67	48	40-49	Female	Christian	Ewe		Married	Urban	Tertiary	Formally employed	No			No	No problems	No problems	No problems	no pain or discomfort	not anxious or depressed	No		GIDC	Yes		Yes	Self-isolation at home	No	No	No	No	No	didn’t do this at all	did this a lot	A little bit	didn’t do this at all	did this a lot	didn’t do this at all	A medium amount	didn’t do this at all	didn’t do this at all	did this a lot	didn’t do this at all	A little bit	A little bit	A little bit	did this a lot	didn’t do this at all	A little bit	A little bit
125	38	30-39	Male	Christian	Akan		Married	Urban	Tertiary	Formally employed	Yes	Doctor		No	No problems	No problems	No problems	no pain or discomfort	not anxious or depressed	Yes	KBTH		No	paracetamol, vit.C, zinc tabs	Yes	Self-isolation at home	Yes	No	No	No	No	didn’t do this at all	didn’t do this at all	didn’t do this at all	didn’t do this at all	A little bit	didn’t do this at all	A medium amount	didn’t do this at all	didn’t do this at all	A little bit	didn’t do this at all	didn’t do this at all	didn’t do this at all	didn’t do this at all	didn’t do this at all	didn’t do this at all	didn’t do this at all	didn’t do this at all
106	36	30-39	Male	Christian	Akan		Married	Urban	Tertiary	Formally employed	Yes	Doctor		No	No problems	No problems	No problems	no pain or discomfort	not anxious or depressed	Yes	KBTH		No		Yes	Self-isolation at home	No	No	No	No	No	A little bit	A medium amount	didn’t do this at all	didn’t do this at all	did this a lot	didn’t do this at all	didn’t do this at all	didn’t do this at all	A medium amount	A medium amount	didn’t do this at all	A little bit	A little bit	A medium amount	A medium amount	didn’t do this at all	did this a lot	A little bit
51	44	40-49	Male	Christian	Akan		Married	Urban	Tertiary	Formally employed	No			No	No problems	No problems	No problems	no pain or discomfort	not anxious or depressed	No		GIDC	Yes		Yes	Self-isolation at home	No	No	No	No	No	did this a lot	A medium amount	didn’t do this at all	didn’t do this at all	did this a lot	didn’t do this at all	A medium amount	A little bit	didn’t do this at all	A medium amount	didn’t do this at all	did this a lot	didn’t do this at all	A medium amount	A little bit	didn’t do this at all	did this a lot	A medium amount
79	56	50-59	Female	Christian	Akan		Married	Urban	Tertiary	Formally employed	No			No	No problems	No problems	No problems	no pain or discomfort	not anxious or depressed	No		GIDC	Yes		Yes	Self-isolation at home	No	No	No	No	No	did this a lot	did this a lot	didn’t do this at all	didn’t do this at all	did this a lot	didn’t do this at all	did this a lot	A little bit	didn’t do this at all	did this a lot	didn’t do this at all	didn’t do this at all	A little bit	did this a lot	A medium amount	didn’t do this at all	didn’t do this at all	A little bit
41	55	50-59	Female	Christian	Ga-Dangme		Married	Urban	Tertiary	Informally employed	No			Yes	No problems	No problems	No problems	no pain or discomfort	not anxious or depressed	No		GIDC	Yes		Yes	Self-isolation at home	No	Yes	No	No	No	A little bit	A little bit	didn’t do this at all	didn’t do this at all	A little bit	didn’t do this at all	A little bit	didn’t do this at all	didn’t do this at all	A little bit	didn’t do this at all	A little bit	didn’t do this at all	A little bit	A little bit	didn’t do this at all	didn’t do this at all	didn’t do this at all
145	29	<30	Female	Christian	Akan		Married	Urban	Tertiary	Formally employed	Yes	Doctor		No	No problems	No problems	No problems	no pain or discomfort	not anxious or depressed	Yes	KBTH		No	azithromycin, paracetamol, vit.c	Yes	Self-isolation at home	No	No	No	No	No	didn’t do this at all	A medium amount	A little bit	didn’t do this at all	A medium amount	A medium amount	did this a lot	didn’t do this at all	didn’t do this at all	A little bit	didn’t do this at all	A little bit	didn’t do this at all	didn’t do this at all	A little bit	didn’t do this at all	didn’t do this at all	didn’t do this at all
118	33	30-39	Male	Christian	Northern tribe		Single	Urban	Tertiary	Formally employed	Yes	Doctor		No	No problems	No problems	No problems	no pain or discomfort	not anxious or depressed	Yes	Cape coast teaching hospital		Yes		No	Self-isolation at home	No	No	No	No	No	didn’t do this at all	A little bit	didn’t do this at all	didn’t do this at all	did this a lot	didn’t do this at all	did this a lot	didn’t do this at all	didn’t do this at all	did this a lot	didn’t do this at all	A little bit	didn’t do this at all	didn’t do this at all	A medium amount	didn’t do this at all	A medium amount	A little bit
53	52	50-59	Female	Christian	Akan		Married	Urban	Vocational/Technical	Informally employed	No			Yes	No problems	No problems	No problems	no pain or discomfort	not anxious or depressed	No		GIDC	Yes		Yes	Self-isolation at home	No	No	No	No	No	didn’t do this at all	A medium amount	did this a lot	didn’t do this at all	did this a lot	didn’t do this at all	A medium amount	A medium amount	did this a lot	A medium amount	didn’t do this at all	did this a lot	didn’t do this at all	didn’t do this at all	did this a lot	didn’t do this at all	did this a lot	didn’t do this at all
52	65	60+	Female	Christian	Ga-Dangme		Married	Urban	Primary	Unemployed	No			No	No problems	No problems	No problems	no pain or discomfort	not anxious or depressed	No		GIDC	Yes		Yes	Self-isolation at home	No	No	Yes	No	No	did this a lot	did this a lot	didn’t do this at all	didn’t do this at all	A little bit	didn’t do this at all	A medium amount	didn’t do this at all	didn’t do this at all	A little bit	didn’t do this at all	A little bit	didn’t do this at all	didn’t do this at all	A little bit	didn’t do this at all	A little bit	didn’t do this at all
62	27	<30	Male	Christian	Akan		Married	Urban	Tertiary	Unemployed	No			No	No problems	No problems	No problems	no pain or discomfort	not anxious or depressed	No		GIDC	Yes		Yes	Self-isolation at home	No	No	No	No	No	did this a lot	did this a lot	A little bit	didn’t do this at all	did this a lot	didn’t do this at all	A little bit	didn’t do this at all	didn’t do this at all	did this a lot	didn’t do this at all	A little bit	didn’t do this at all	A little bit	did this a lot	didn’t do this at all	didn’t do this at all	A little bit
16	32	30-39	Male	Christian	Northern tribe		Married	Non-urban	Tertiary	Informally employed	No			No	No problems	No problems	No problems	no pain or discomfort	not anxious or depressed	No		GIDC	No	vit. D	Yes	Self-isolation at home	No	No	No	No	No	A medium amount	A medium amount	didn’t do this at all	didn’t do this at all	A little bit	didn’t do this at all	did this a lot	didn’t do this at all	A medium amount	A little bit	didn’t do this at all	did this a lot	didn’t do this at all	did this a lot	A little bit	didn’t do this at all	A medium amount	A medium amount
46	47	40-49	Male	Christian	Akan		Married	Urban	Tertiary	Formally employed	No			No	No problems	No problems	No problems	no pain or discomfort	not anxious or depressed	No		GIDC	Yes		Yes	Self-isolation at home	No	No	No	No	No	A medium amount	A medium amount	didn’t do this at all	didn’t do this at all	did this a lot	didn’t do this at all	A medium amount	didn’t do this at all	didn’t do this at all	did this a lot	didn’t do this at all	didn’t do this at all	didn’t do this at all	didn’t do this at all	did this a lot	didn’t do this at all	didn’t do this at all	didn’t do this at all
50	51	50-59	Male	Christian	Akan		Married	Urban	Tertiary	Formally employed	No			No	No problems	No problems	No problems	no pain or discomfort	not anxious or depressed	No		GIDC	Yes		Yes	Hospital admission	Yes	No	Yes	No	No	A medium amount	did this a lot	didn’t do this at all	didn’t do this at all	did this a lot	didn’t do this at all	did this a lot	didn’t do this at all	did this a lot	A medium amount	didn’t do this at all	A medium amount	didn’t do this at all	did this a lot	did this a lot	didn’t do this at all	did this a lot	A little bit
64	72	60+	Male	Christian	Ga-Dangme		Widow/Widower	Urban	Vocational/Technical	Retired	No			Yes	No problems	No problems	No problems	no pain or discomfort	not anxious or depressed	No		GIDC	Yes		Yes	Hospital admission	No	Yes	No	No	No	A little bit	did this a lot	didn’t do this at all	didn’t do this at all	A little bit	didn’t do this at all	A medium amount	didn’t do this at all	didn’t do this at all	A medium amount	didn’t do this at all	A little bit	didn’t do this at all	A little bit	did this a lot	didn’t do this at all	didn’t do this at all	A little bit
2	41	40-49	Female	Christian	Ga-Dangme		Married	Urban	Tertiary	Formally employed	No			No	No problems	No problems	No problems	no pain or discomfort	not anxious or depressed	No		GIDC	No		No	Self-isolation at home	No	No	No	No	No	A medium amount	did this a lot	didn’t do this at all	didn’t do this at all	did this a lot	didn’t do this at all	did this a lot	didn’t do this at all	A medium amount	did this a lot	didn’t do this at all	did this a lot	A little bit	did this a lot	did this a lot	didn’t do this at all	A medium amount	did this a lot
55	41	40-49	Female	Christian	Akan		Married	Urban	Tertiary	Formally employed	No			No	No problems	No problems	No problems	no pain or discomfort	not anxious or depressed	No		GIDC	Yes		Yes	Self-isolation at home	No	No	No	No	No	did this a lot	did this a lot	didn’t do this at all	didn’t do this at all	A little bit	didn’t do this at all	A little bit	didn’t do this at all	didn’t do this at all	A little bit	didn’t do this at all	didn’t do this at all	didn’t do this at all	A little bit	A little bit	didn’t do this at all	A little bit	didn’t do this at all
38	35	30-39	Male	Christian	Ewe		Married	Urban	Tertiary	Formally employed	No			Yes	No problems	No problems	No problems	no pain or discomfort	not anxious or depressed	No		GIDC	Yes		Yes	Self-isolation at home	No	Yes	No	No	No	A little bit	A little bit	A little bit	didn’t do this at all	A little bit	didn’t do this at all	A medium amount	A little bit	didn’t do this at all	A little bit	didn’t do this at all	didn’t do this at all	A little bit	A medium amount	A medium amount	didn’t do this at all	didn’t do this at all	didn’t do this at all
71	37	30-39	Male	Christian	Akan		Married	Urban	Tertiary	Formally employed	No			No	No problems	No problems	No problems	no pain or discomfort	not anxious or depressed	No		GIDC	Yes		Yes	Self-isolation at home	No	No	No	No	No	A medium amount	A medium amount	A little bit	didn’t do this at all	did this a lot	didn’t do this at all	did this a lot	didn’t do this at all	didn’t do this at all	did this a lot	didn’t do this at all	A little bit	didn’t do this at all	did this a lot	did this a lot	didn’t do this at all	A little bit	didn’t do this at all
114	28	<30	Male	Christian	Akan		Single	Urban	Tertiary	Formally employed	Yes	Doctor		No	No problems	No problems	No problems	no pain or discomfort	not anxious or depressed	Yes	KBTH		Yes		No	Self-isolation at home	No	No	No	No	No	didn’t do this at all	did this a lot	didn’t do this at all	didn’t do this at all	did this a lot	didn’t do this at all	did this a lot	didn’t do this at all	didn’t do this at all	did this a lot	didn’t do this at all	did this a lot	didn’t do this at all	did this a lot	did this a lot	didn’t do this at all	did this a lot	didn’t do this at all
1	46	40-49	Male	Christian	Ga-Dangme		Married	Urban	Tertiary	Formally employed	No			No	No problems	No problems	No problems	no pain or discomfort	not anxious or depressed	No		GIDC	No		Yes	Self-isolation at home	No	No	No	No	No	did this a lot	did this a lot	didn’t do this at all	didn’t do this at all	did this a lot	didn’t do this at all	did this a lot	didn’t do this at all	A little bit	A little bit	didn’t do this at all	did this a lot	A little bit	A medium amount	A medium amount	didn’t do this at all	A medium amount	did this a lot
76	44	40-49	Male	Christian	Ga-Dangme		Married	Urban	Tertiary	Formally employed	No			Yes	No problems	No problems	No problems	no pain or discomfort	not anxious or depressed	No		GIDC	Yes		Yes	Self-isolation at home	No	Yes	No	No	No	did this a lot	did this a lot	didn’t do this at all	didn’t do this at all	didn’t do this at all	didn’t do this at all	did this a lot	didn’t do this at all	didn’t do this at all	did this a lot	didn’t do this at all	didn’t do this at all	didn’t do this at all	A medium amount	did this a lot	didn’t do this at all	did this a lot	A little bit
57	38	30-39	Female	Christian	Ewe		Single	Urban	Tertiary	Formally employed	No			No	No problems	No problems	No problems	no pain or discomfort	not anxious or depressed	No		GIDC	Yes		Yes	Self-isolation at home	Yes	No	Yes	No	No	did this a lot	did this a lot	didn’t do this at all	didn’t do this at all	A medium amount	didn’t do this at all	did this a lot	didn’t do this at all	didn’t do this at all	A medium amount	didn’t do this at all	didn’t do this at all	didn’t do this at all	A little bit	A medium amount	didn’t do this at all	didn’t do this at all	didn’t do this at all
121	32	30-39	Male	Christian	Ewe		Married	Urban	Tertiary	Formally employed	Yes	Doctor		No	No problems	No problems	No problems	no pain or discomfort	not anxious or depressed	No			Yes		Yes	Self-isolation at home	No	No	No	No	No	A little bit	didn’t do this at all	didn’t do this at all	didn’t do this at all	didn’t do this at all	didn’t do this at all	A medium amount	didn’t do this at all	didn’t do this at all	didn’t do this at all	didn’t do this at all	did this a lot	didn’t do this at all	didn’t do this at all	didn’t do this at all	didn’t do this at all	did this a lot	A little bit
48	56	50-59	Female	Christian	Akan		Married	Urban	Primary	Informally employed	No			Yes	No problems	No problems	No problems	no pain or discomfort	not anxious or depressed	No		GIDC	Yes		Yes	Self-isolation at home	No	No	No	No	No	A medium amount	A medium amount	didn’t do this at all	didn’t do this at all	A little bit	didn’t do this at all	A little bit	didn’t do this at all	didn’t do this at all	A little bit	didn’t do this at all	A little bit	didn’t do this at all	didn’t do this at all	A little bit	didn’t do this at all	A little bit	didn’t do this at all
49	40	40-49	Female	Christian	Ewe		Married	Urban	Tertiary	Formally employed	No			Yes	No problems	No problems	No problems	no pain or discomfort	not anxious or depressed	No		GIDC	Yes		Yes	Hospital admission	Yes	Yes	No	No	No	did this a lot	A medium amount	didn’t do this at all	didn’t do this at all	A little bit	didn’t do this at all	A little bit	didn’t do this at all	didn’t do this at all	A little bit	didn’t do this at all	A little bit	didn’t do this at all	A little bit	A little bit	didn’t do this at all	didn’t do this at all	didn’t do this at all
10	33	30-39	Male	Christian	Akan		Married	Urban	Tertiary	Formally employed	No			No	No problems	No problems	No problems	no pain or discomfort	not anxious or depressed	No		GIDC	Yes		Yes	Hospital admission	No	No	No	Yes	Yes	didn’t do this at all	did this a lot	didn’t do this at all	didn’t do this at all	did this a lot	didn’t do this at all	did this a lot	didn’t do this at all	didn’t do this at all	did this a lot	didn’t do this at all	A medium amount	didn’t do this at all	A medium amount	A medium amount	didn’t do this at all	A medium amount	A medium amount
120	43	40-49	Male	Christian	Akan		Married	Urban	Tertiary	Formally employed	Yes	Doctor		Yes	No problems	No problems	No problems	no pain or discomfort	not anxious or depressed	Yes	KBTH		Yes		No	Self-isolation at home	Yes	No	Yes	No	No	A medium amount	didn’t do this at all	didn’t do this at all	didn’t do this at all	A little bit	didn’t do this at all	A medium amount	didn’t do this at all	didn’t do this at all	A little bit	didn’t do this at all	didn’t do this at all	didn’t do this at all	didn’t do this at all	A medium amount	didn’t do this at all	A medium amount	didn’t do this at all
83	30	30-39	Female	Christian	Akan		Single	Urban	Tertiary	Formally employed	Yes	Nurse		Yes	No problems	No problems	No problems	no pain or discomfort	not anxious or depressed	No		GIDC	Yes		Yes	Self-isolation at home	Yes	No	No	No	No	A little bit	did this a lot	A little bit	didn’t do this at all	did this a lot	didn’t do this at all	A little bit	didn’t do this at all	didn’t do this at all	did this a lot	didn’t do this at all	didn’t do this at all	didn’t do this at all	A little bit	did this a lot	didn’t do this at all	A little bit	didn’t do this at all
89	28	<30	Female	Christian	Akan		Single	Urban	Tertiary	Formally employed	No			No	No problems	No problems	No problems	no pain or discomfort	not anxious or depressed	No		GIDC	Yes		Yes	Self-isolation at home	No	No	No	No	No	A medium amount	did this a lot	A little bit	didn’t do this at all	A medium amount	didn’t do this at all	A medium amount	A little bit	didn’t do this at all	A medium amount	didn’t do this at all	didn’t do this at all	A little bit	did this a lot	A medium amount	didn’t do this at all	didn’t do this at all	didn’t do this at all
73	48	40-49	Male	Christian	Akan		Married	Urban	Tertiary	Formally employed	No			Yes	No problems	No problems	No problems	no pain or discomfort	not anxious or depressed	No		GIDC	Yes		Yes	Hospital admission	No	Yes	Yes	No	No	did this a lot	A medium amount	A little bit	didn’t do this at all	did this a lot	didn’t do this at all	did this a lot	A little bit	didn’t do this at all	did this a lot	didn’t do this at all	didn’t do this at all	didn’t do this at all	A medium amount	did this a lot	didn’t do this at all	didn’t do this at all	didn’t do this at all
136	31	30-39	Male	Christian	Akan		Married	Urban	Tertiary	Formally employed	Yes	Doctor		No	No problems	No problems	No problems	no pain or discomfort	not anxious or depressed	Yes	KBTH		No	azithromycin	Yes	Self-isolation at home	No	No	No	No	No	A little bit	A little bit	didn’t do this at all	didn’t do this at all	didn’t do this at all	didn’t do this at all	didn’t do this at all	didn’t do this at all	didn’t do this at all	didn’t do this at all	didn’t do this at all	A little bit	didn’t do this at all	A little bit	A little bit	didn’t do this at all	A little bit	didn’t do this at all
54	36	30-39	Male	Christian	Akan		Married	Urban	Tertiary	Formally employed	No			No	No problems	No problems	No problems	no pain or discomfort	not anxious or depressed	No		GIDC	No		Yes	Self-isolation at home	No	No	No	No	No	A little bit	didn’t do this at all	didn’t do this at all	didn’t do this at all	A little bit	didn’t do this at all	did this a lot	didn’t do this at all	didn’t do this at all	A little bit	didn’t do this at all	didn’t do this at all	didn’t do this at all	did this a lot	A little bit	didn’t do this at all	didn’t do this at all	didn’t do this at all
65	33	30-39	Female	Christian	Ga-Dangme		Single	Urban	Secondary	Informally employed	No			No	No problems	No problems	No problems	no pain or discomfort	not anxious or depressed	No		GIDC	Yes		Yes	Self-isolation at home	No	No	No	No	No	didn’t do this at all	did this a lot	A little bit	didn’t do this at all	did this a lot	didn’t do this at all	did this a lot	didn’t do this at all	didn’t do this at all	did this a lot	didn’t do this at all	A little bit	didn’t do this at all	A medium amount	did this a lot	didn’t do this at all	A little bit	didn’t do this at all
61	60	60+	Male	Christian	Akan		Married	Urban	Tertiary	Retired	No			No	No problems	No problems	No problems	no pain or discomfort	not anxious or depressed	No		GIDC	Yes		Yes	Self-isolation at home	No	No	No	No	No	A medium amount	A little bit	didn’t do this at all	A little bit	did this a lot	didn’t do this at all	A medium amount	didn’t do this at all	didn’t do this at all	did this a lot	A little bit	didn’t do this at all	A little bit	didn’t do this at all	did this a lot	didn’t do this at all	A little bit	didn’t do this at all
3	30	30-39	Female	Muslim	Other	chamba	Widow/Widower	Non-urban	Tertiary	Formally employed	No			No	No problems	No problems	No problems	no pain or discomfort	not anxious or depressed	No		GIDC	Yes		Yes	Self-isolation at home	No	No	No	No	No	A medium amount	A medium amount	didn’t do this at all	didn’t do this at all	A medium amount	didn’t do this at all	did this a lot	didn’t do this at all	A medium amount	did this a lot	didn’t do this at all	A medium amount	didn’t do this at all	A medium amount	did this a lot	didn’t do this at all	A medium amount	A little bit
119	42	40-49	Female	Christian	Other	Guan	Married	Urban	Tertiary	Formally employed	Yes	Doctor		No	No problems	No problems	No problems	no pain or discomfort	not anxious or depressed	Yes	KBTH		Yes		No	Self-isolation at home	No	No	No	No	No	A medium amount	didn’t do this at all	didn’t do this at all	didn’t do this at all	A medium amount	didn’t do this at all	A medium amount	didn’t do this at all	didn’t do this at all	didn’t do this at all	didn’t do this at all	A little bit	did this a lot	didn’t do this at all	A little bit	didn’t do this at all	A medium amount	A little bit
80	59	50-59	Female	Muslim	Northern tribe		Married	Urban	Tertiary	Formally employed	No			Yes	No problems	No problems	No problems	no pain or discomfort	not anxious or depressed	No		GIDC	Yes		Yes	Self-isolation at home	Yes	No	No	No	No	did this a lot	did this a lot	A little bit	didn’t do this at all	A medium amount	didn’t do this at all	A medium amount	didn’t do this at all	didn’t do this at all	did this a lot	didn’t do this at all	didn’t do this at all	A little bit	A medium amount	did this a lot	didn’t do this at all	didn’t do this at all	didn’t do this at all
150	31	30-39	Female	Christian	Ewe		Married	Urban	Tertiary	Formally employed	Yes	Doctor		No	No problems	No problems	No problems	no pain or discomfort	not anxious or depressed	Yes	KBTH		Yes		Yes	Self-isolation at home	Yes	No	No	No	No	didn’t do this at all	didn’t do this at all	did this a lot	didn’t do this at all	did this a lot	didn’t do this at all	did this a lot	did this a lot	did this a lot	did this a lot	didn’t do this at all	did this a lot	didn’t do this at all	did this a lot	did this a lot	didn’t do this at all	A little bit	didn’t do this at all
33	52	50-59	Female	Christian	Ga-Dangme		Widow/Widower	Urban	Tertiary	Formally employed	No			Yes	No problems	No problems	No problems	no pain or discomfort	not anxious or depressed	No		GIDC	Yes		Yes	Hospital admission	No	Yes	No	Yes	No	A medium amount	did this a lot	didn’t do this at all	didn’t do this at all	A little bit	didn’t do this at all	didn’t do this at all	A little bit	didn’t do this at all	A little bit	didn’t do this at all	A little bit	didn’t do this at all	didn’t do this at all	didn’t do this at all	didn’t do this at all	A little bit	didn’t do this at all
81	38	30-39	Female	Christian	Ewe		Single	Urban	Tertiary	Formally employed	No			No	No problems	No problems	No problems	no pain or discomfort	not anxious or depressed	No		GIDC	Yes		Yes	Self-isolation at home	No	No	No	No	No	A little bit	did this a lot	didn’t do this at all	A little bit	did this a lot	didn’t do this at all	A medium amount	didn’t do this at all	didn’t do this at all	did this a lot	A little bit	didn’t do this at all	didn’t do this at all	A little bit	did this a lot	didn’t do this at all	didn’t do this at all	didn’t do this at all
104	34	30-39	Female	Christian	Akan		Married	Urban	Tertiary	Formally employed	Yes	Doctor		No	No problems	No problems	No problems	no pain or discomfort	not anxious or depressed	Yes	KBTH		No		Yes	Self-isolation at home	No	No	No	No	No	A little bit	A medium amount	didn’t do this at all	didn’t do this at all	did this a lot	didn’t do this at all	A medium amount	didn’t do this at all	A little bit	did this a lot	didn’t do this at all	didn’t do this at all	didn’t do this at all	A little bit	did this a lot	didn’t do this at all	A little bit	A little bit
84	35	30-39	Male	Christian	Akan		Married	Urban	Vocational/Technical	Informally employed	No			No	No problems	No problems	No problems	no pain or discomfort	not anxious or depressed	No		GIDC	Yes		Yes	Self-isolation at home	Yes	No	No	No	No	didn’t do this at all	A medium amount	didn’t do this at all	didn’t do this at all	did this a lot	didn’t do this at all	A medium amount	didn’t do this at all	didn’t do this at all	did this a lot	didn’t do this at all	didn’t do this at all	A little bit	A little bit	did this a lot	didn’t do this at all	didn’t do this at all	didn’t do this at all
140	25	<30	Male	Christian	Northern tribe		Single	Urban	Tertiary	Formally employed	Yes	Doctor		No	No problems	No problems	No problems	no pain or discomfort	not anxious or depressed	Yes			Yes		No	Self-isolation at home	No	No	No	No	No	didn’t do this at all	didn’t do this at all	didn’t do this at all	didn’t do this at all	A little bit	didn’t do this at all	did this a lot	didn’t do this at all	didn’t do this at all	A medium amount	didn’t do this at all	didn’t do this at all	didn’t do this at all	did this a lot	A little bit	didn’t do this at all	didn’t do this at all	did this a lot
39	72	60+	Female	Christian	Akan		Widow/Widower	Urban	Tertiary	Retired	No			Yes	No problems	No problems	No problems	no pain or discomfort	not anxious or depressed	No		GIDC	Yes		Yes	Self-isolation at home	Yes	Yes	Yes	No	No	did this a lot	did this a lot	did this a lot	didn’t do this at all	A medium amount	didn’t do this at all	did this a lot	did this a lot	didn’t do this at all	A medium amount	didn’t do this at all	A little bit	didn’t do this at all	A little bit	A medium amount	didn’t do this at all	A little bit	didn’t do this at all
36	70	60+	Female	Christian	Ga-Dangme		Married	Urban	Tertiary	Formally employed	No			Yes	No problems	No problems	No problems	no pain or discomfort	not anxious or depressed	No		GIDC	Yes		Yes	Hospital admission	No	Yes	No	Yes	No	A little bit	did this a lot	didn’t do this at all	didn’t do this at all	A little bit	didn’t do this at all	did this a lot	didn’t do this at all	didn’t do this at all	A little bit	didn’t do this at all	A little bit	didn’t do this at all	didn’t do this at all	A little bit	didn’t do this at all	A little bit	didn’t do this at all
66	93	60+	Female	Christian	Akan		Separated/Divorced	Urban	Tertiary	Retired	No			Yes	No problems	No problems	No problems	no pain or discomfort	not anxious or depressed	No		GIDC	Yes		Yes	Hospital admission	Yes	Yes	No	Yes	No	didn’t do this at all	did this a lot	didn’t do this at all	didn’t do this at all	did this a lot	didn’t do this at all	did this a lot	didn’t do this at all	A little bit	did this a lot	didn’t do this at all	A little bit	didn’t do this at all	didn’t do this at all	did this a lot	didn’t do this at all	A little bit	didn’t do this at all
70	66	60+	Male	Christian	Ga-Dangme		Married	Urban	Tertiary	Formally employed	Yes	Doctor		Yes	No problems	No problems	No problems	no pain or discomfort	not anxious or depressed	No		GIDC	Yes		Yes	Hospital admission	Yes	Yes	No	No	No	didn’t do this at all	did this a lot	A little bit	didn’t do this at all	did this a lot	didn’t do this at all	did this a lot	didn’t do this at all	didn’t do this at all	did this a lot	didn’t do this at all	A little bit	didn’t do this at all	A medium amount	did this a lot	didn’t do this at all	didn’t do this at all	didn’t do this at all
47	30	30-39	Female	Muslim	Northern tribe		Widow/Widower	Urban	Tertiary	Unemployed	No			No	No problems	No problems	No problems	no pain or discomfort	not anxious or depressed	No		GIDC	Yes		Yes	Hospital admission	No	No	No	No	No	A little bit	A little bit	didn’t do this at all	didn’t do this at all	A medium amount	didn’t do this at all	didn’t do this at all	didn’t do this at all	didn’t do this at all	A medium amount	didn’t do this at all	A little bit	didn’t do this at all	A little bit	A medium amount	didn’t do this at all	didn’t do this at all	didn’t do this at all
60	40	40-49	Female	Christian	Ga-Dangme		Married	Urban	Tertiary	Informally employed	No			Yes	No problems	No problems	No problems	no pain or discomfort	not anxious or depressed	No		GIDC	Yes		Yes	Self-isolation at home	No	No	No	No	No	A medium amount	A little bit	didn’t do this at all	A little bit	did this a lot	didn’t do this at all	A little bit	didn’t do this at all	didn’t do this at all	did this a lot	A little bit	didn’t do this at all	didn’t do this at all	A little bit	did this a lot	didn’t do this at all	didn’t do this at all	didn’t do this at all
18	52	50-59	Male	Christian	Northern tribe		Married	Non-urban	Secondary	Formally employed	No			No	No problems	No problems	No problems	no pain or discomfort	slightly anxious or depressed	No		GIDC	Yes		Yes	Hospital admission	Yes	No	Yes	Yes	No	did this a lot	did this a lot	did this a lot	didn’t do this at all	did this a lot	didn’t do this at all	did this a lot	did this a lot	did this a lot	did this a lot	didn’t do this at all	didn’t do this at all	didn’t do this at all	did this a lot	did this a lot	didn’t do this at all	did this a lot	didn’t do this at all
91	51	50-59	Male	Other	Ewe		Married	Urban	Tertiary	Formally employed	Yes	Doctor		Yes	No problems	No problems	No problems	no pain or discomfort	slightly anxious or depressed	Yes	KBTH		No	azithromycin, rocephin, vitamins	Yes	Self-isolation at home	Yes	No	Yes	No	No	did this a lot	A little bit	didn’t do this at all	didn’t do this at all	did this a lot	didn’t do this at all	did this a lot	didn’t do this at all	didn’t do this at all	did this a lot	didn’t do this at all	did this a lot	didn’t do this at all	didn’t do this at all	did this a lot	didn’t do this at all	didn’t do this at all	didn’t do this at all
144	27	<30	Female	Muslim	Ga-Dangme		Single	Urban	Tertiary	Formally employed	Yes	Doctor		No	No problems	No problems	No problems	no pain or discomfort	slightly anxious or depressed	Yes	KBTH		No	azithromycin, zinc, vit.c, paracetamol	Yes	Self-isolation at home	No	No	No	No	No	did this a lot	A medium amount	A little bit	A little bit	A medium amount	didn’t do this at all	did this a lot	didn’t do this at all	A medium amount	A medium amount	didn’t do this at all	A little bit	A little bit	A medium amount	A medium amount	didn’t do this at all	A medium amount	A medium amount
103	30	30-39	Female	Christian	Akan		Single	Urban	Tertiary	Formally employed	Yes	Doctor		Yes	No problems	No problems	No problems	no pain or discomfort	slightly anxious or depressed	Yes	KBTH		Yes		No	Self-isolation at home	No	No	No	No	No	didn’t do this at all	A little bit	didn’t do this at all	didn’t do this at all	did this a lot	A little bit	A little bit	A little bit	didn’t do this at all	did this a lot	didn’t do this at all	A little bit	didn’t do this at all	didn’t do this at all	did this a lot	didn’t do this at all	A medium amount	A medium amount
148	40	40-49	Male	Christian	Ewe		Married	Urban	Tertiary	Formally employed	Yes	Other	healthcare assisstant	No	No problems	No problems	No problems	no pain or discomfort	slightly anxious or depressed	Yes	KBTH		No	vit.c, amoksiklav, zinc tabs	Yes	Self-isolation at home	No	No	No	No	No	A medium amount	did this a lot	didn’t do this at all	didn’t do this at all	did this a lot	didn’t do this at all	did this a lot	didn’t do this at all	didn’t do this at all	did this a lot	didn’t do this at all	didn’t do this at all	didn’t do this at all	did this a lot	did this a lot	didn’t do this at all	A medium amount	didn’t do this at all
124	33	30-39	Female	Christian	Ga-Dangme		Married	Urban	Tertiary	Formally employed	Yes	Doctor		No	No problems	No problems	No problems	no pain or discomfort	slightly anxious or depressed	Yes	KBTH		No	Azithromycin, doxycycline	Yes	Self-isolation at home	No	No	No	No	No	A medium amount	did this a lot	didn’t do this at all	didn’t do this at all	did this a lot	didn’t do this at all	did this a lot	didn’t do this at all	A little bit	did this a lot	didn’t do this at all	did this a lot	didn’t do this at all	did this a lot	did this a lot	didn’t do this at all	did this a lot	didn’t do this at all
117	37	30-39	Male	Christian	Northern tribe		Married	Urban	Tertiary	Formally employed	Yes	Doctor		No	No problems	No problems	No problems	no pain or discomfort	slightly anxious or depressed	Yes	Battor catholic hospital		Yes		Yes	Self-isolation at home	No	No	No	No	No	didn’t do this at all	didn’t do this at all	didn’t do this at all	didn’t do this at all	didn’t do this at all	didn’t do this at all	did this a lot	didn’t do this at all	didn’t do this at all	didn’t do this at all	didn’t do this at all	didn’t do this at all	didn’t do this at all	didn’t do this at all	didn’t do this at all	didn’t do this at all	did this a lot	didn’t do this at all
122	31	30-39	Male	Christian	Ga-Dangme		Single	Urban	Tertiary	Formally employed	Yes	Doctor		Yes	No problems	No problems	No problems	no pain or discomfort	slightly anxious or depressed	Yes	KBTH		No	Azithromycin, doxycycline, vit.C	Yes	Self-isolation at home	Yes	No	No	No	No	A medium amount	A little bit	didn’t do this at all	didn’t do this at all	A medium amount	didn’t do this at all	did this a lot	didn’t do this at all	A little bit	did this a lot	didn’t do this at all	A little bit	didn’t do this at all	A little bit	did this a lot	didn’t do this at all	A medium amount	did this a lot
99	37	30-39	Female	Christian	Akan		Married	Urban	Tertiary	Formally employed	Yes	Nurse		No	No problems	No problems	No problems	no pain or discomfort	slightly anxious or depressed	Yes	KBTH		Yes		Yes	Self-isolation at home	No	No	No	No	No	A medium amount	did this a lot	didn’t do this at all	didn’t do this at all	did this a lot	didn’t do this at all	did this a lot	A little bit	A little bit	did this a lot	didn’t do this at all	did this a lot	A little bit	did this a lot	did this a lot	didn’t do this at all	did this a lot	didn’t do this at all
141	30	30-39	Female	Muslim	Northern tribe		Married	Urban	Tertiary	Formally employed	Yes	Doctor		No	No problems	No problems	No problems	no pain or discomfort	slightly anxious or depressed	Yes	UGMC		Yes		No	Self-isolation at home	Yes	No	No	No	No	didn’t do this at all	A little bit	didn’t do this at all	didn’t do this at all	A medium amount	didn’t do this at all	did this a lot	didn’t do this at all	A little bit	didn’t do this at all	didn’t do this at all	A medium amount	did this a lot	didn’t do this at all	didn’t do this at all	didn’t do this at all	didn’t do this at all	A medium amount
90	30	30-39	Male	Christian	Akan		Single	Non-urban	Tertiary	Formally employed	Yes	Doctor		No	No problems	No problems	No problems	no pain or discomfort	slightly anxious or depressed	Yes	KBTH		Yes		No	Self-isolation at home	No	No	No	No	No	did this a lot	A little bit	didn’t do this at all	didn’t do this at all	A medium amount	didn’t do this at all	A little bit	didn’t do this at all	didn’t do this at all	didn’t do this at all	didn’t do this at all	A little bit	didn’t do this at all	A little bit	didn’t do this at all	didn’t do this at all	A little bit	did this a lot
143	35	30-39	Male	Christian	Ewe		Married	Urban	Tertiary	Formally employed	Yes	Doctor		No	No problems	No problems	No problems	no pain or discomfort	slightly anxious or depressed	Yes	KBTH		No	azithromycin, vit.C, zinc tab	Yes	Self-isolation at home	Yes	No	No	No	No	didn’t do this at all	didn’t do this at all	didn’t do this at all	didn’t do this at all	A medium amount	didn’t do this at all	didn’t do this at all	didn’t do this at all	A little bit	A medium amount	didn’t do this at all	didn’t do this at all	didn’t do this at all	didn’t do this at all	didn’t do this at all	didn’t do this at all	A little bit	A medium amount
138	30	30-39	Female	Christian	Other	Nigerian	Single	Urban	Tertiary	Formally employed	Yes	Doctor		No	No problems	No problems	No problems	no pain or discomfort	slightly anxious or depressed	Yes	KBTH		Yes		Yes	Self-isolation at home	Yes	No	No	No	No	A little bit	did this a lot	didn’t do this at all	didn’t do this at all	did this a lot	didn’t do this at all	did this a lot	didn’t do this at all	A medium amount	did this a lot	A little bit	A medium amount	didn’t do this at all	didn’t do this at all	A medium amount	didn’t do this at all	did this a lot	A little bit
102	34	30-39	Male	Christian	Akan		Married	Urban	Tertiary	Formally employed	Yes	Doctor		No	No problems	No problems	No problems	no pain or discomfort	slightly anxious or depressed	Yes	KBTH		No	azithromycin, vit.C, zinc tabs	Yes	Self-isolation at home	No	No	No	No	No	A little bit	A medium amount	didn’t do this at all	didn’t do this at all	A medium amount	didn’t do this at all	did this a lot	didn’t do this at all	A little bit	did this a lot	didn’t do this at all	A medium amount	didn’t do this at all	A medium amount	did this a lot	didn’t do this at all	didn’t do this at all	did this a lot
123	29	<30	Female	Christian	Ga-Dangme		Single	Urban	Tertiary	Formally employed	Yes	Doctor		Yes	No problems	No problems	No problems	no pain or discomfort	slightly anxious or depressed	Yes	GIDC		Yes		No	Self-isolation at home	No	No	No	No	No	did this a lot	A medium amount	A little bit	didn’t do this at all	did this a lot	A little bit	A medium amount	A little bit	did this a lot	did this a lot	didn’t do this at all	did this a lot	A little bit	A medium amount	did this a lot	didn’t do this at all	A medium amount	A medium amount
129	28	<30	Female	Christian	Akan		Single	Urban	Tertiary	Formally employed	No			Yes	No problems	No problems	No problems	no pain or discomfort	moderately anxious or depressed	No			No	azithromycin, zincovit, vit.C	Yes	Hospital admission	Yes	No	No	No	No	A little bit	A little bit	didn’t do this at all	didn’t do this at all	A medium amount	didn’t do this at all	did this a lot	didn’t do this at all	A little bit	A medium amount	didn’t do this at all	didn’t do this at all	didn’t do this at all	didn’t do this at all	A medium amount	didn’t do this at all	didn’t do this at all	didn’t do this at all
113	34	30-39	Male	Christian	Akan		Married	Urban	Tertiary	Informally employed	No			No	No problems	No problems	No problems	no pain or discomfort	severely anxious or depressed	No	Akai house clinic		Yes		Yes	Hospital admission	Yes	No	Yes	No	No	did this a lot	did this a lot	didn’t do this at all	didn’t do this at all	did this a lot	A medium amount	did this a lot	didn’t do this at all	A little bit	did this a lot	didn’t do this at all	A little bit	A medium amount	A medium amount	did this a lot	A little bit	A little bit	didn’t do this at all
135	27	<30	Female	Christian	Akan		Married	Urban	Tertiary	Formally employed	Yes	Nurse		No	No problems	No problems	No problems	no pain or discomfort	extremely anxious or depressed	Yes	Cocoa clinic		Yes		Yes	Self-isolation at home	Yes	No	No	No	No	A medium amount	did this a lot	did this a lot	didn’t do this at all	did this a lot	A little bit	A medium amount	didn’t do this at all	did this a lot	did this a lot	didn’t do this at all	A little bit	didn’t do this at all	didn’t do this at all	did this a lot	A medium amount	did this a lot	A medium amount
107	30	30-39	Male	Christian	Ga-Dangme		Single	Urban	Tertiary	Formally employed	No			Yes	No problems	No problems	No problems	slight pain or discomfort	not anxious or depressed	No		KBTH	No		Yes	Self-isolation at home	No	No	No	No	No	A little bit	did this a lot	didn’t do this at all	didn’t do this at all	A medium amount	didn’t do this at all	did this a lot	A little bit	did this a lot	did this a lot	didn’t do this at all	did this a lot	A little bit	A little bit	A medium amount	A little bit	didn’t do this at all	A little bit
134	27	<30	Female	Christian	Other	Nigerian	Single	Urban	Tertiary	Formally employed	Yes	Doctor		No	No problems	No problems	No problems	slight pain or discomfort	not anxious or depressed	Yes	KBTH		No	azithromycin, doxycycline, vit.C, zinc tab	Yes	Self-isolation at home	No	No	No	No	No	didn’t do this at all	A little bit	didn’t do this at all	didn’t do this at all	A medium amount	didn’t do this at all	A medium amount	didn’t do this at all	didn’t do this at all	didn’t do this at all	didn’t do this at all	didn’t do this at all	didn’t do this at all	didn’t do this at all	didn’t do this at all	didn’t do this at all	didn’t do this at all	A medium amount
128	53	50-59	Male	Christian	Ga-Dangme		Married	Urban	Tertiary	Formally employed	Yes	Doctor		Yes	No problems	No problems	No problems	slight pain or discomfort	not anxious or depressed	Yes	KBTH		No		Yes	Self-isolation at home	No	No	No	No	No	didn’t do this at all	didn’t do this at all	didn’t do this at all	didn’t do this at all	didn’t do this at all	didn’t do this at all	didn’t do this at all	didn’t do this at all	didn’t do this at all	didn’t do this at all	didn’t do this at all	didn’t do this at all	didn’t do this at all	didn’t do this at all	didn’t do this at all	didn’t do this at all	A medium amount	didn’t do this at all
147	32	30-39	Male	Christian	Akan		Married	Non-urban	Tertiary	Formally employed	Yes	Doctor		No	No problems	No problems	No problems	slight pain or discomfort	not anxious or depressed	Yes	KBTH		No	vitamin supplements	Yes	Self-isolation at home	Yes	No	No	No	No	did this a lot	A medium amount	didn’t do this at all	didn’t do this at all	did this a lot	didn’t do this at all	A medium amount	didn’t do this at all	A little bit	A medium amount	didn’t do this at all	A little bit	didn’t do this at all	A little bit	did this a lot	didn’t do this at all	A medium amount	didn’t do this at all
101	35	30-39	Female	Christian	Akan		Married	Urban	Tertiary	Formally employed	No			No	No problems	No problems	No problems	slight pain or discomfort	not anxious or depressed	Yes	KBTH		No	vit. C, zinc tabs, azithromycin	Yes	Self-isolation at home	No	No	No	No	No	A medium amount	A medium amount	didn’t do this at all	didn’t do this at all	did this a lot	didn’t do this at all	did this a lot	didn’t do this at all	A medium amount	did this a lot	didn’t do this at all	did this a lot	didn’t do this at all	A medium amount	A medium amount	didn’t do this at all	A medium amount	A little bit
26	41	40-49	Female	Christian	Ewe		Separated/Divorced	Urban	Primary	Informally employed	No			Yes	No problems	No problems	No problems	slight pain or discomfort	slightly anxious or depressed	No		Ga East Municipal Hospital	Yes		No	Hospital admission	Yes	Yes	No	No	No	did this a lot	did this a lot	did this a lot	didn’t do this at all	did this a lot	A medium amount	did this a lot	A little bit	did this a lot	did this a lot	didn’t do this at all	did this a lot	A medium amount	did this a lot	did this a lot	A little bit	A medium amount	A little bit
29	43	40-49	Female	Christian	Akan		Married	Urban	Tertiary	Formally employed	Yes	Nurse		No	No problems	No problems	No problems	slight pain or discomfort	slightly anxious or depressed	Yes	Ga East Municipal Hospital		Yes		No	Self-isolation at home	Yes	No	Yes	No	No	did this a lot	A medium amount	didn’t do this at all	didn’t do this at all	A medium amount	didn’t do this at all	didn’t do this at all	didn’t do this at all	A medium amount	A little bit	didn’t do this at all	A little bit	didn’t do this at all	A little bit	A little bit	didn’t do this at all	did this a lot	didn’t do this at all
28	18	<30	Male	Christian	Akan		Single	Urban	Secondary	Student	No			No	No problems	No problems	No problems	slight pain or discomfort	slightly anxious or depressed	No		GIDC	Yes		No	Self-isolation at home	Yes	No	Yes	No	No	A little bit	didn’t do this at all	A medium amount	didn’t do this at all	A medium amount	A little bit	didn’t do this at all	didn’t do this at all	didn’t do this at all	A medium amount	didn’t do this at all	A little bit	didn’t do this at all	didn’t do this at all	A little bit	didn’t do this at all	A medium amount	didn’t do this at all
42	44	40-49	Male	Christian	Akan		Separated/Divorced	Urban	Tertiary	Unemployed	No			No	No problems	No problems	No problems	slight pain or discomfort	moderately anxious or depressed	Yes	GIDC		No	Vit. D, Amoxyclac	Yes	Self-isolation at home	Yes	No	No	No	No	did this a lot	did this a lot	did this a lot	didn’t do this at all	did this a lot	A medium amount	did this a lot	A little bit	did this a lot	did this a lot	didn’t do this at all	A little bit	didn’t do this at all	A medium amount	A little bit	didn’t do this at all	did this a lot	did this a lot
96	38	30-39	Female	Christian	Akan		Married	Urban	Tertiary	Formally employed	Yes	Nurse		Yes	No problems	No problems	No problems	moderate pain or discomfort	not anxious or depressed	Yes	KBTH		Yes		No	Self-isolation at home	No	No	No	No	No	didn’t do this at all	A medium amount	A medium amount	didn’t do this at all	did this a lot	A little bit	did this a lot	A little bit	A medium amount	did this a lot	A little bit	A medium amount	didn’t do this at all	A medium amount	A medium amount	A little bit	A medium amount	A medium amount
95	40	40-49	Female	Christian	Akan		Married	Urban	Tertiary	Formally employed	Yes	Nurse		Yes	No problems	No problems	No problems	moderate pain or discomfort	moderately anxious or depressed	No		KBTH	Yes		Yes	Self-isolation at home	Yes	Yes	No	No	No	didn’t do this at all	did this a lot	A little bit	didn’t do this at all	did this a lot	A little bit	did this a lot	A little bit	A little bit	did this a lot	didn’t do this at all	A little bit	A little bit	A little bit	A medium amount	A medium amount	didn’t do this at all	didn’t do this at all
149	56	50-59	Male	Christian	Ga-Dangme		Married	Urban	Tertiary	Formally employed	Yes	Doctor		Yes	No problems	No problems	Slight problems	no pain or discomfort	slightly anxious or depressed	Yes	KBTH		Yes		No	Hospital admission	Yes	No	Yes	No	No	didn’t do this at all	didn’t do this at all	didn’t do this at all	A little bit	A little bit	A little bit	A little bit	didn’t do this at all	didn’t do this at all	didn’t do this at all	A little bit	A little bit	didn’t do this at all	A little bit	didn’t do this at all	A little bit	A medium amount	did this a lot
9	34	30-39	Female	Christian	Akan		Married	Urban	Tertiary	Formally employed	Yes	Other		No	No problems	No problems	Slight problems	slight pain or discomfort	not anxious or depressed	No		GIDC	No		Yes	Self-isolation at home	Yes	No	No	No	No	A medium amount	did this a lot	didn’t do this at all	didn’t do this at all	did this a lot	didn’t do this at all	did this a lot	didn’t do this at all	did this a lot	A medium amount	didn’t do this at all	did this a lot	didn’t do this at all	A medium amount	did this a lot	didn’t do this at all	did this a lot	A little bit
146	34	30-39	Female	Christian	Ga-Dangme		Married	Urban	Tertiary	Formally employed	Yes	Nurse		No	No problems	No problems	Slight problems	slight pain or discomfort	not anxious or depressed	Yes	KBTH		Yes		Yes	Self-isolation at home	No	No	No	No	No	didn’t do this at all	didn’t do this at all	A little bit	didn’t do this at all	A little bit	didn’t do this at all	A little bit	didn’t do this at all	didn’t do this at all	A little bit	didn’t do this at all	didn’t do this at all	didn’t do this at all	did this a lot	A little bit	didn’t do this at all	didn’t do this at all	didn’t do this at all
109	37	30-39	Female	Christian	Ga-Dangme		Married	Urban	Tertiary	Formally employed	Yes	Doctor		Yes	No problems	No problems	Slight problems	slight pain or discomfort	slightly anxious or depressed	Yes	KBTH		No		Yes	Self-isolation at home	Yes	No	No	No	No	A little bit	didn’t do this at all	didn’t do this at all	didn’t do this at all	did this a lot	didn’t do this at all	did this a lot	didn’t do this at all	did this a lot	did this a lot	didn’t do this at all	A medium amount	A little bit	A little bit	did this a lot	A little bit	did this a lot	A little bit
20	34	30-39	Female	Christian	Akan		Married	Urban	Tertiary	Formally employed	Yes	Nurse		No	No problems	No problems	Slight problems	moderate pain or discomfort	not anxious or depressed	No		GIDC	No		Yes	Self-isolation at home	Yes	No	No	No	No	did this a lot	didn’t do this at all	didn’t do this at all	didn’t do this at all	A medium amount	didn’t do this at all	A medium amount	didn’t do this at all	did this a lot	didn’t do this at all	didn’t do this at all	A medium amount	didn’t do this at all	A medium amount	didn’t do this at all	didn’t do this at all	A medium amount	didn’t do this at all
112	34	30-39	Female	Christian	Akan		Married	Urban	Tertiary	Formally employed	Yes	Doctor		Yes	No problems	No problems	Moderate problems	no pain or discomfort	moderately anxious or depressed	Yes	Akai house clinic		Yes		Yes	Self-isolation at home	Yes	Yes	Yes	Yes	Yes	did this a lot	A medium amount	didn’t do this at all	didn’t do this at all	A medium amount	A little bit	A medium amount	didn’t do this at all	A little bit	A medium amount	didn’t do this at all	didn’t do this at all	A medium amount	A medium amount	A medium amount	A little bit	didn’t do this at all	didn’t do this at all
132	28	<30	Female	Christian	Akan		Married	Urban	Tertiary	Formally employed	Yes	Nurse		No	No problems	No problems	Moderate problems	moderate pain or discomfort	not anxious or depressed	Yes	Trust hospital		No		Yes	Self-isolation at home	Yes	No	No	No	No	A little bit	A medium amount	didn’t do this at all	didn’t do this at all	did this a lot	A medium amount	did this a lot	didn’t do this at all	A medium amount	A little bit	didn’t do this at all	A little bit	didn’t do this at all	A medium amount	did this a lot	didn’t do this at all	didn’t do this at all	didn’t do this at all
97	40	40-49	Female	Christian	Akan		Married	Urban	Secondary	Formally employed	Yes	Nurse		No	No problems	No problems	Moderate problems	severe pain or discomfort	moderately anxious or depressed	Yes	KBTH		Yes		Yes	Self-isolation at home	No	No	No	No	No	didn’t do this at all	A medium amount	A little bit	didn’t do this at all	did this a lot	A little bit	did this a lot	A medium amount	did this a lot	A medium amount	didn’t do this at all	A medium amount	didn’t do this at all	A medium amount	A medium amount	A little bit	A medium amount	A medium amount
94	37	30-39	Male	Christian	Ewe		Married	Urban	Tertiary	Formally employed	Yes	Doctor		No	No problems	Slight problems	Moderate problems	severe pain or discomfort	not anxious or depressed	Yes	lister		Yes		No	Self-isolation at home	Yes	No	Yes	Yes	Yes	didn’t do this at all	A little bit	didn’t do this at all	didn’t do this at all	didn’t do this at all	didn’t do this at all	A medium amount	didn’t do this at all	did this a lot	did this a lot	didn’t do this at all	did this a lot	didn’t do this at all	didn’t do this at all	A medium amount	didn’t do this at all	A little bit	A little bit
110	30	30-39	Female	Christian	Akan		Married	Urban	Tertiary	Formally employed	Yes	Doctor		No	No problems	Moderate problems	Moderate problems	no pain or discomfort	slightly anxious or depressed	Yes	KBTH		No		Yes	Self-isolation at home	Yes	No	No	No	No	did this a lot	A medium amount	didn’t do this at all	didn’t do this at all	did this a lot	didn’t do this at all	A medium amount	didn’t do this at all	didn’t do this at all	did this a lot	didn’t do this at all	did this a lot	didn’t do this at all	didn’t do this at all	did this a lot	didn’t do this at all	did this a lot	didn’t do this at all
30	54	50-59	Female	Christian	Ewe		Married	Non-urban	Vocational/Technical	Informally employed	No			Yes	No problems	Moderate problems	Moderate problems	slight pain or discomfort	slightly anxious or depressed	No		GIDC	No		Yes	Self-isolation at home	Yes	Yes	No	No	No	A little bit	A medium amount	A medium amount	didn’t do this at all	didn’t do this at all	didn’t do this at all	A medium amount	did this a lot	did this a lot	A little bit	didn’t do this at all	A medium amount	didn’t do this at all	A medium amount	did this a lot	didn’t do this at all	A medium amount	didn’t do this at all
34	75	60+	Female	Christian	Akan		Widow/Widower	Urban	Tertiary	Retired	No			Yes	Slight problems	No problems	No problems	no pain or discomfort	not anxious or depressed	No		GIDC	Yes		Yes	Hospital admission	No	Yes	No	No	No	A little bit	didn’t do this at all	didn’t do this at all	didn’t do this at all	did this a lot	didn’t do this at all	A little bit	A little bit	didn’t do this at all	A little bit	didn’t do this at all	A little bit	didn’t do this at all	didn’t do this at all	didn’t do this at all	didn’t do this at all	didn’t do this at all	didn’t do this at all
88	30	30-39	Male	Christian	Akan		Married	Urban	Tertiary	Formally employed	Yes	Doctor		Yes	Slight problems	No problems	No problems	no pain or discomfort	slightly anxious or depressed	Yes	KBTH		No	vit. C, vit. D, azithromycin	Yes	Self-isolation at home	No	No	No	No	No	didn’t do this at all	A little bit	didn’t do this at all	didn’t do this at all	A little bit	didn’t do this at all	A little bit	didn’t do this at all	didn’t do this at all	didn’t do this at all	didn’t do this at all	didn’t do this at all	didn’t do this at all	didn’t do this at all	didn’t do this at all	didn’t do this at all	didn’t do this at all	didn’t do this at all
24	66	60+	Male	Christian	Northern tribe		Married	Urban	Tertiary	Formally employed	No			Yes	Slight problems	No problems	No problems	slight pain or discomfort	not anxious or depressed	No		GIDC	No	xarelto, tocilizumab	Yes	Hospital admission	Yes	Yes	Yes	No	Yes	did this a lot	A little bit	A medium amount	didn’t do this at all	did this a lot	A medium amount	did this a lot	A little bit	A medium amount	A medium amount	didn’t do this at all	A little bit	A medium amount	A medium amount	did this a lot	A little bit	A medium amount	did this a lot
13	72	60+	Male	Christian	Akan		Married	Non-urban	Tertiary	Informally employed	No			Yes	Slight problems	No problems	No problems	slight pain or discomfort	not anxious or depressed	No		GIDC	No		Yes	Self-isolation at home	Yes	Yes	No	No	No	didn’t do this at all	A little bit	didn’t do this at all	didn’t do this at all	A medium amount	didn’t do this at all	A medium amount	didn’t do this at all	A medium amount	did this a lot	didn’t do this at all	A medium amount	didn’t do this at all	A medium amount	did this a lot	didn’t do this at all	A medium amount	didn’t do this at all
127	28	<30	Female	Christian	Ewe		Single	Urban	Tertiary	Formally employed	No			No	Slight problems	No problems	No problems	moderate pain or discomfort	slightly anxious or depressed	Yes	University of Ghana Hospital		Yes		Yes	Hospital admission	Yes	No	No	No	No	A little bit	A little bit	didn’t do this at all	didn’t do this at all	did this a lot	didn’t do this at all	A little bit	didn’t do this at all	A little bit	did this a lot	didn’t do this at all	didn’t do this at all	didn’t do this at all	A little bit	did this a lot	didn’t do this at all	didn’t do this at all	A little bit
27	54	50-59	Male	Christian	Akan		Married	Urban	Vocational/Technical	Informally employed	No			Yes	Slight problems	No problems	No problems	severe pain or discomfort	moderately anxious or depressed	No		GIDC	No		Yes	Self-isolation at home	Yes	No	Yes	No	No	A little bit	A medium amount	didn’t do this at all	didn’t do this at all	did this a lot	didn’t do this at all	A medium amount	didn’t do this at all	A medium amount	did this a lot	didn’t do this at all	A medium amount	didn’t do this at all	A medium amount	did this a lot	didn’t do this at all	A medium amount	didn’t do this at all
23	41	40-49	Male	Christian	Ga-Dangme		Single	Urban	Tertiary	Formally employed	Yes	Doctor		Yes	Slight problems	No problems	Slight problems	no pain or discomfort	not anxious or depressed	Yes	KBTH		No	azithromycin	Yes	Self-isolation at home	Yes	No	Yes	No	No	did this a lot	did this a lot	didn’t do this at all	didn’t do this at all	A little bit	didn’t do this at all	A medium amount	didn’t do this at all	didn’t do this at all	A little bit	didn’t do this at all	didn’t do this at all	A little bit	A medium amount	A medium amount	didn’t do this at all	did this a lot	did this a lot
74	61	60+	Male	Christian	Ga-Dangme		Widow/Widower	Urban	Tertiary	Informally employed	No			Yes	Slight problems	No problems	Slight problems	slight pain or discomfort	not anxious or depressed	No		GIDC	Yes		Yes	Hospital admission	Yes	Yes	No	No	No	A medium amount	A medium amount	didn’t do this at all	didn’t do this at all	did this a lot	didn’t do this at all	A medium amount	didn’t do this at all	didn’t do this at all	did this a lot	didn’t do this at all	didn’t do this at all	didn’t do this at all	A little bit	did this a lot	didn’t do this at all	didn’t do this at all	didn’t do this at all
142	26	<30	Female	Christian	Akan		Single	Urban	Tertiary	Formally employed	Yes	Doctor		No	Slight problems	No problems	Slight problems	moderate pain or discomfort	slightly anxious or depressed	No		KBTH	No	azithromyin, ivermectin	Yes	Self-isolation at home	Yes	No	No	No	No	did this a lot	A little bit	A little bit	didn’t do this at all	did this a lot	didn’t do this at all	A medium amount	A little bit	A medium amount	did this a lot	didn’t do this at all	A medium amount	didn’t do this at all	A little bit	did this a lot	didn’t do this at all	A little bit	didn’t do this at all
115	39	30-39	Male	Other	Ewe		Married	Urban	Tertiary	Formally employed	Yes	Doctor		No	Slight problems	No problems	Slight problems	severe pain or discomfort	not anxious or depressed	Yes			No		Yes	Self-isolation at home	No	No	No	No	No	A little bit	did this a lot	didn’t do this at all	didn’t do this at all	A little bit	didn’t do this at all	did this a lot	didn’t do this at all	didn’t do this at all	A little bit	didn’t do this at all	did this a lot	didn’t do this at all	A little bit	didn’t do this at all	didn’t do this at all	did this a lot	did this a lot
35	43	40-49	Female	Christian	Akan		Married	Urban	Vocational/Technical	Informally employed	No			Yes	Slight problems	No problems	Unable to	slight pain or discomfort	moderately anxious or depressed	No		GIDC	Yes		Yes	Self-isolation at home	Yes	Yes	Yes	No	No	did this a lot	did this a lot	A medium amount	didn’t do this at all	A little bit	did this a lot	didn’t do this at all	did this a lot	didn’t do this at all	did this a lot	didn’t do this at all	didn’t do this at all	did this a lot	didn’t do this at all	A little bit	did this a lot	didn’t do this at all	did this a lot
116	32	30-39	Female	Christian	Akan		Single	Urban	Tertiary	Formally employed	Yes	Nurse		No	Slight problems	Slight problems	No problems	slight pain or discomfort	not anxious or depressed	Yes	KBTH		No	orelox, doxycycline, vit.C, zinc tab, prednisolone	Yes	Self-isolation at home	Yes	No	No	No	No	didn’t do this at all	A medium amount	didn’t do this at all	didn’t do this at all	did this a lot	didn’t do this at all	did this a lot	didn’t do this at all	A medium amount	did this a lot	didn’t do this at all	didn’t do this at all	didn’t do this at all	A medium amount	did this a lot	didn’t do this at all	A little bit	didn’t do this at all
59	57	50-59	Male	Christian	Akan		Married	Urban	Tertiary	Formally employed	No			Yes	Slight problems	Slight problems	Slight problems	moderate pain or discomfort	not anxious or depressed	No		GIDC	Yes		Yes	Self-isolation at home	No	No	No	No	No	A little bit	A little bit	didn’t do this at all	didn’t do this at all	did this a lot	didn’t do this at all	did this a lot	didn’t do this at all	didn’t do this at all	did this a lot	didn’t do this at all	didn’t do this at all	didn’t do this at all	A little bit	did this a lot	didn’t do this at all	didn’t do this at all	didn’t do this at all
131	45	40-49	Male	Christian	Ga-Dangme		Married	Urban	Tertiary	Formally employed	No			No	Slight problems	Slight problems	Slight problems	moderate pain or discomfort	moderately anxious or depressed	Yes			Yes		No	Hospital admission	Yes	No	Yes	No	No	didn’t do this at all	A medium amount	A little bit	didn’t do this at all	A medium amount	A little bit	A medium amount	didn’t do this at all	didn’t do this at all	did this a lot	didn’t do this at all	A medium amount	A little bit	did this a lot	A medium amount	didn’t do this at all	A little bit	didn’t do this at all
6	56	50-59	Female	Christian	Ewe		Married	Urban	Tertiary	Formally employed	No			Yes	Slight problems	Slight problems	Slight problems	severe pain or discomfort	slightly anxious or depressed	No		Ga East Municipal Hospital	Yes		Yes	Hospital admission	Yes	No	Yes	No	No	didn’t do this at all	A medium amount	didn’t do this at all	didn’t do this at all	A medium amount	didn’t do this at all	did this a lot	did this a lot	didn’t do this at all	did this a lot	didn’t do this at all	did this a lot	A medium amount	did this a lot	did this a lot	didn’t do this at all	did this a lot	didn’t do this at all
5	29	<30	Male	Christian	Akan		Single	Urban	Tertiary	Formally employed	Yes	Doctor		No	Slight problems	Slight problems	Slight problems	extreme pain or discomfort	severely anxious or depressed	No		KBU	Yes		Yes	Self-isolation at home	Yes	No	Yes	No	No	didn’t do this at all	didn’t do this at all	A little bit	didn’t do this at all	did this a lot	did this a lot	didn’t do this at all	did this a lot	didn’t do this at all	did this a lot	didn’t do this at all	didn’t do this at all	did this a lot	did this a lot	did this a lot	A medium amount	didn’t do this at all	didn’t do this at all
58	76	60+	Female	Christian	Akan		Widow/Widower	Urban	Vocational/Technical	Retired	No			No	Slight problems	Slight problems	Moderate problems	slight pain or discomfort	not anxious or depressed	No		GIDC	Yes		Yes	Self-isolation at home	Yes	No	No	No	No	A little bit	A little bit	did this a lot	didn’t do this at all	A medium amount	didn’t do this at all	A little bit	didn’t do this at all	didn’t do this at all	A medium amount	didn’t do this at all	didn’t do this at all	didn’t do this at all	didn’t do this at all	A medium amount	didn’t do this at all	didn’t do this at all	A little bit
87	33	30-39	Female	Christian	Ga-Dangme		Married	Urban	Tertiary	Formally employed	Yes	Nurse		No	Slight problems	Slight problems	Moderate problems	moderate pain or discomfort	moderately anxious or depressed	Yes	KBTH		Yes		No	Self-isolation at home	Yes	No	No	No	No	didn’t do this at all	didn’t do this at all	didn’t do this at all	didn’t do this at all	A little bit	A little bit	A little bit	didn’t do this at all	A little bit	A medium amount	didn’t do this at all	A medium amount	didn’t do this at all	A little bit	A little bit	didn’t do this at all	A little bit	didn’t do this at all
130	45	40-49	Female	Christian	Akan		Married	Urban	Tertiary	Formally employed	No			No	Slight problems	Slight problems	Moderate problems	moderate pain or discomfort	extremely anxious or depressed	Yes	lister		No		Yes	Self-isolation at home	Yes	No	Yes	No	No	didn’t do this at all	A little bit	didn’t do this at all	didn’t do this at all	did this a lot	A little bit	A little bit	didn’t do this at all	A medium amount	did this a lot	didn’t do this at all	A medium amount	didn’t do this at all	did this a lot	A medium amount	didn’t do this at all	A little bit	didn’t do this at all
14	46	40-49	Male	Christian	Northern tribe		Married	Urban	Tertiary	Formally employed	No			No	Slight problems	Slight problems	Moderate problems	moderate pain or discomfort	extremely anxious or depressed	Yes	lister		No		Yes	Self-isolation at home	Yes	No	No	No	No	didn’t do this at all	A little bit	didn’t do this at all	didn’t do this at all	did this a lot	A little bit	A little bit	didn’t do this at all	A medium amount	did this a lot	didn’t do this at all	A medium amount	didn’t do this at all	did this a lot	A medium amount	didn’t do this at all	A little bit	didn’t do this at all
98	38	30-39	Female	Christian	Ga-Dangme		Married	Urban	Tertiary	Formally employed	Yes	Nurse		No	Slight problems	Slight problems	Moderate problems	severe pain or discomfort	moderately anxious or depressed	Yes	KBTH		No	azithromycin, zincovit, doxycyclin, vit.C, paracetamol, diclofenac, cough mixture	Yes	Self-isolation at home	Yes	Yes	No	No	No	A medium amount	did this a lot	A little bit	didn’t do this at all	did this a lot	didn’t do this at all	did this a lot	didn’t do this at all	A medium amount	A medium amount	didn’t do this at all	A medium amount	didn’t do this at all	A medium amount	A medium amount	didn’t do this at all	A medium amount	A medium amount
11	60	60+	Female	Christian	Ewe		Widow/Widower	Urban	Secondary	Informally employed	No			Yes	Slight problems	Moderate problems	Moderate problems	severe pain or discomfort	not anxious or depressed	No		GIDC	Yes		Yes	Hospital admission	Yes	Yes	No	No	No	didn’t do this at all	A medium amount	didn’t do this at all	didn’t do this at all	didn’t do this at all	didn’t do this at all	did this a lot	didn’t do this at all	A medium amount	didn’t do this at all	didn’t do this at all	A medium amount	didn’t do this at all	did this a lot	didn’t do this at all	didn’t do this at all	did this a lot	didn’t do this at all
72	27	<30	Female	Christian	Ewe		Single	Urban	Tertiary	Formally employed	Yes	Nurse		Yes	Moderate problems	No problems	No problems	no pain or discomfort	not anxious or depressed	No		GIDC	Yes		Yes	Hospital admission	Yes	Yes	Yes	Yes	Yes	didn’t do this at all	A little bit	didn’t do this at all	didn’t do this at all	did this a lot	A medium amount	A little bit	didn’t do this at all	didn’t do this at all	did this a lot	didn’t do this at all	didn’t do this at all	didn’t do this at all	A medium amount	did this a lot	A medium amount	didn’t do this at all	didn’t do this at all
44	64	60+	Male	Other	Ewe		Married	Urban	Tertiary	Formally employed	No			Yes	Moderate problems	No problems	No problems	no pain or discomfort	slightly anxious or depressed	No		GIDC	Yes		Yes	Hospital admission	Yes	Yes	No	No	No	A medium amount	A medium amount	didn’t do this at all	didn’t do this at all	A little bit	didn’t do this at all	A little bit	didn’t do this at all	didn’t do this at all	A little bit	didn’t do this at all	didn’t do this at all	didn’t do this at all	did this a lot	A little bit	didn’t do this at all	didn’t do this at all	didn’t do this at all
21	73	60+	Female	Christian	Akan		Widow/Widower	Urban	Secondary	Informally employed	No			Yes	Moderate problems	No problems	Slight problems	moderate pain or discomfort	not anxious or depressed	No		GIDC	No		Yes	Self-isolation at home	Yes	Yes	No	No	No	didn’t do this at all	A medium amount	didn’t do this at all	didn’t do this at all	A medium amount	didn’t do this at all	did this a lot	didn’t do this at all	A medium amount	A little bit	didn’t do this at all	A medium amount	didn’t do this at all	did this a lot	A medium amount	didn’t do this at all	A medium amount	didn’t do this at all
17	52	50-59	Female	Christian	Ga-Dangme		Widow/Widower	Urban	Tertiary	Formally employed	No			Yes	Moderate problems	No problems	Moderate problems	no pain or discomfort	slightly anxious or depressed	No		GIDC	No		Yes	Self-isolation at home	Yes	Yes	Yes	No	No	didn’t do this at all	A medium amount	didn’t do this at all	didn’t do this at all	did this a lot	didn’t do this at all	did this a lot	didn’t do this at all	A little bit	did this a lot	didn’t do this at all	A medium amount	didn’t do this at all	A little bit	did this a lot	didn’t do this at all	A little bit	didn’t do this at all
92	67	60+	Male	Muslim	Northern tribe		Married	Urban	Vocational/Technical	Formally employed	No			Yes	Moderate problems	No problems	Moderate problems	moderate pain or discomfort	slightly anxious or depressed	No		GIDC	Yes		Yes	Hospital admission	Yes	Yes	Yes	Yes	Yes	A medium amount	A medium amount	A little bit	didn’t do this at all	A little bit	A little bit	A medium amount	A little bit	A medium amount	A medium amount	didn’t do this at all	A little bit	A little bit	A medium amount	A medium amount	A medium amount	A medium amount	A little bit
25	56	50-59	Female	Christian	Ewe		Married	Urban	Tertiary	Formally employed	No			Yes	Moderate problems	No problems	Moderate problems	moderate pain or discomfort	slightly anxious or depressed	No		GIDC	No	xarelto, rocephin	Yes	Hospital admission	Yes	Yes	Yes	Yes	Yes	A medium amount	A little bit	A little bit	didn’t do this at all	did this a lot	A little bit	did this a lot	A little bit	did this a lot	did this a lot	didn’t do this at all	A medium amount	A medium amount	A medium amount	did this a lot	A little bit	did this a lot	A little bit
19	27	<30	Female	Christian	Ewe		Single	Urban	Tertiary	Formally employed	Yes	Other		Yes	Moderate problems	No problems	Moderate problems	moderate pain or discomfort	moderately anxious or depressed	Yes			Yes		No	Self-isolation at home	Yes	Yes	Yes	Yes	Yes	didn’t do this at all	A little bit	didn’t do this at all	didn’t do this at all	A medium amount	A medium amount	A medium amount	didn’t do this at all	didn’t do this at all	A medium amount	didn’t do this at all	didn’t do this at all	didn’t do this at all	A little bit	didn’t do this at all	A little bit	didn’t do this at all	didn’t do this at all
7	61	60+	Male	Christian	Akan		Married	Urban	Secondary	Retired	No			No	Moderate problems	Slight problems	Slight problems	no pain or discomfort	not anxious or depressed	No		GIDC	Yes		Yes	Hospital admission	Yes	No	Yes	Yes	No	didn’t do this at all	didn’t do this at all	didn’t do this at all	didn’t do this at all	did this a lot	didn’t do this at all	A little bit	didn’t do this at all	did this a lot	did this a lot	didn’t do this at all	did this a lot	didn’t do this at all	did this a lot	did this a lot	didn’t do this at all	did this a lot	didn’t do this at all
108	69	60+	Female	Christian	Ga-Dangme		Widow/Widower	Urban	Vocational/Technical	Unemployed	No			Yes	Moderate problems	Slight problems	Slight problems	slight pain or discomfort	slightly anxious or depressed	No		KBTH	No		Yes	Self-isolation at home	Yes	No	No	No	No	didn’t do this at all	A little bit	didn’t do this at all	didn’t do this at all	did this a lot	didn’t do this at all	A little bit	didn’t do this at all	did this a lot	did this a lot	didn’t do this at all	A medium amount	didn’t do this at all	A little bit	did this a lot	didn’t do this at all	didn’t do this at all	A little bit
8	93	60+	Female	Christian	Ga-Dangme		Widow/Widower	Urban	Tertiary	Retired	No			Yes	Moderate problems	Slight problems	Moderate problems	severe pain or discomfort	not anxious or depressed	No		GIDC	No		Yes	Hospital admission	Yes	Yes	Yes	No	No	did this a lot	did this a lot	didn’t do this at all	didn’t do this at all	A medium amount	didn’t do this at all	did this a lot	didn’t do this at all	A medium amount	did this a lot	didn’t do this at all	did this a lot	didn’t do this at all	A medium amount	did this a lot	didn’t do this at all	did this a lot	didn’t do this at all
22	28	<30	Female	Christian	Ewe		Married	Non-urban	Tertiary	Formally employed	No			Yes	Moderate problems	Slight problems	Severe problems	severe pain or discomfort	moderately anxious or depressed	Yes			Yes		Yes	Self-isolation at home	Yes	No	No	No	No	didn’t do this at all	did this a lot	didn’t do this at all	didn’t do this at all	did this a lot	A little bit	did this a lot	A little bit	did this a lot	did this a lot	didn’t do this at all	A little bit	didn’t do this at all	A little bit	did this a lot	didn’t do this at all	didn’t do this at all	didn’t do this at all
15	62	60+	Male	Christian	Akan		Married	Urban	Tertiary	Informally employed	No			Yes	Moderate problems	Moderate problems	Moderate problems	moderate pain or discomfort	not anxious or depressed	No		GIDC	Yes		Yes	Hospital admission	Yes	No	Yes	No	No	A medium amount	did this a lot	didn’t do this at all	didn’t do this at all	did this a lot	didn’t do this at all	did this a lot	didn’t do this at all	A medium amount	did this a lot	didn’t do this at all	A medium amount	didn’t do this at all	did this a lot	did this a lot	didn’t do this at all	did this a lot	didn’t do this at all
12	53	50-59	Female	Christian	Ga-Dangme		Married	Urban	Tertiary	Formally employed	No			Yes	Moderate problems	Moderate problems	Severe problems	moderate pain or discomfort	moderately anxious or depressed	No		GIDC	No		Yes	Hospital admission	Yes	No	Yes	No	No	A medium amount	did this a lot	didn’t do this at all	didn’t do this at all	did this a lot	A little bit	A medium amount	didn’t do this at all	A medium amount	did this a lot	didn’t do this at all	A medium amount	didn’t do this at all	A medium amount	did this a lot	A little bit	A medium amount	didn’t do this at all
93	54	50-59	Female	Muslim	Northern tribe		Married	Urban	Tertiary	Informally employed	No			Yes	Severe problems	Slight problems	Severe problems	moderate pain or discomfort	not anxious or depressed	No		GIDC	No	rocephin, tocilizumab, clexane, xarelto	Yes	Hospital admission	Yes	Yes	Yes	Yes	Yes	did this a lot	A little bit	A medium amount	didn’t do this at all	did this a lot	A medium amount	A medium amount	A medium amount	did this a lot	did this a lot	didn’t do this at all	A little bit	A medium amount	A medium amount	did this a lot	did this a lot	A medium amount	didn’t do this at all
4	46	40-49	Male	Christian	Other	Bono	Single	Urban	Primary	Informally employed	No			Yes	Severe problems	Moderate problems	No problems	severe pain or discomfort	slightly anxious or depressed	No		GIDC	No		Yes	Self-isolation at home	Yes	Yes	Yes	Yes	No	did this a lot	did this a lot	didn’t do this at all	didn’t do this at all	A little bit	didn’t do this at all	didn’t do this at all	didn’t do this at all	A little bit	did this a lot	didn’t do this at all	did this a lot	did this a lot	did this a lot	did this a lot	didn’t do this at all	did this a lot	didn’t do this at all
56	82	60+	Female	Christian	Ewe		Widow/Widower	Urban	Secondary	Unemployed	No			No	Severe problems	Moderate problems	Unable to	no pain or discomfort	not anxious or depressed	No		GIDC	Yes		Yes	Hospital admission	Yes	No	No	Yes	No	did this a lot	didn’t do this at all	didn’t do this at all	didn’t do this at all	A medium amount	didn’t do this at all	didn’t do this at all	didn’t do this at all	didn’t do this at all	A medium amount	didn’t do this at all	A little bit	didn’t do this at all	didn’t do this at all	A medium amount	didn’t do this at all	didn’t do this at all	didn’t do this at all
31	57	50-59	Female	Christian	Akan		Single	Urban	Secondary	Informally employed	No			Yes	Unable to	Severe problems	Moderate problems	no pain or discomfort	not anxious or depressed	No		GIDC	No		Yes	Hospital admission	Yes	Yes	Yes	Yes	No	did this a lot	did this a lot	didn’t do this at all	didn’t do this at all	did this a lot	didn’t do this at all	did this a lot	didn’t do this at all	did this a lot	did this a lot	didn’t do this at all	did this a lot	didn’t do this at all	A medium amount	did this a lot	didn’t do this at all	did this a lot	didn’t do this at all
[truncated: 36 more columns]

## Sheet: Variable labels
Variable name	Variable label
uid	Unique ID
a1	Age (years)
agecat	Age (years)
a2	Gender
a3	Religion
a4	Ethnicity
a4_other	Other ethnicity
a5	Marital status
a6	Residence
a7	Educational level
a8	Occupation
a9	Healthcare worker
a9_spe	Specialty
a9_spe_other	Other specialty
a10	Comorbidities
b_mob	Mobility
b_selfc	Self-care
b_usu	Usual activities
b_pain	Pain / Discomfort
b_anx	Anxiety / Depression
c1	PHC facility offers COVID treatment / isolation
c2	All treatment medications
c3	Financial cost incurred
c4	Treatment modality
c5	Persistent symptoms after 30days
c6	Worsened Comorbidities (difficult to manage)
c7	Complications
c8	Requirement of rehabilitative services
c9	Access to a rehabilitative centre
d1	Coping: Self-distraction (Avoidant)
d2	Coping: Active coping (Problem-focused)
d3	Coping: Denial (Avoidant)
d4	Coping: Substance use (Avoidant)
d5	Coping: Emotianal support (Emotion-focused)
d6	Coping: Behavioural disengagement (Avoidant)
d7	Coping: Active coping (Problem-focused)
d8	Coping: Denial (Avoidant)
d9	Coping: Venting (Emotion-focused)
d10	Coping: informational support (Problem-focused)
d11	Coping: Substance use (Avoidant)
d12	Coping: Positive reframing (Problem-focused)
d13	Coping: Self-blame (Emotion-focused)
d14	Coping: Planning (Problem-focused)
d15	Coping: Emotional support (Emotion-focused)
d16	Coping: Behavioural disengagement (Avoidant)
d17	Coping: Positive reframing (Problem-focused)
d18	Coping: Humor (Emotion-focused)
d19	Coping: Self-distraction (Avoidant)
d20	Coping: Acceptance (Emotion-focused)
d21	Coping: Venting (Emotion-focused)
d22	Coping: Religion (Emotion-focused)
d23	Coping: Informational support (Problem-focused)
d24	Coping: Acceptance (Emotion-focused)
d25	Coping: Planning (Problem-focused)
d26	Coping: Self-blame (Emotion-focused)
d27	Coping: Religion (Emotion-focused)
d28	Coping: Humor (Emotion-focused)
eq_vas	EQ_VAS
eq_5d5l_combinations	EQ-5D-5L score combinations
eq_5d5l_scores	EQ-5D-5L converted score
eq_5d5l_100	EQ-5D-5L % score
avoidant_self_distraction	Coping: avoidant_self_distraction
avoidant_denial	Coping: avoidant_denial
avoidant_substance_use	Coping: avoidant_substance_use
avoidant_behavioural_diseng	Coping: avoidant_behavioural_diseng
problem_focused_active_coping	Coping: problem_focused_active_coping
problem_focused_info_support	Coping: problem_focused_info_support
problem_focused_positive_ref	Coping: problem_focused_positive_ref
problem_focused_planning	Coping: problem_focused_planning
emotion_focused_emotional_supp	Coping: emotion_focused_emotional_supp
emotion_focused_venting	Coping: emotion_focused_venting
emotion_focused_self_blame	Coping: emotion_focused_self_blame
emotion_focused_humor	Coping: emotion_focused_humor
emotion_focused_acceptance	Coping: emotion_focused_acceptance
emotion_focused_religion	Coping: emotion_focused_religion
avoidance	Coping: avoidance
problem_focused	Coping: problem_focused
emotion_focused	Coping: emotion_focused
b_mob100	Mobility % score
b_selfc100	Self-care % score
b_usu100	Usual activities % score
b_pain100	Pain/Discomfort % score
b_anx100	Anxiety/Depression % score
